# Supplementary material for: Pharmacological Agent GW4869 Inhibits Tick-Borne Langat Virus Replication to Affect Extracellular Vesicles Secretion
Source: Viruses. 2025 Jul 10;17(7):969. doi: 10.3390/v17070969 (PMC12298192; doi:10.3390/v17070969)
Supplement: Supplementary file 1 [file viruses-17-00969-s001.zip]

Archive with 1 entries (1 files):
- viruses-3598567-supplementary.pdf
